# Supplementary material for: An approach to quantitate maternal transcripts localized in sea urchin egg cortex using RT-qPCR with accurate normalization
Source: PLoS One. 2022 Jun 16;17(6):e0260831. doi: 10.1371/journal.pone.0260831 (PMC9202947; doi:10.1371/journal.pone.0260831)
Supplement: S1 Table — (XLSX) [file pone.0260831.s002.xlsx]

## Sheet: Sheet1
		Raw Ct values, calculated means and standard deviations in all samples
				(R1-R3 are technical triplicates of each biologial replicate)
total RNA
gene	egg1						egg2						egg3
	R1	R2	R3	Mean	SD		R1	R2	R3	Mean	SD		R1	R2	R3	Mean	SD
28S	13.55	13.17	13.24	13.32	0.205		13.55	13.44	13.44	13.48	0.065		14.97	14.8	14.79	14.85	0.099
Cycb	19.22	19.08	19.05	19.12	0.089		20.1	19.94	19.92	19.98	0.099		18.43	18.38	18.36	18.39	0.04
Daglb-2	27.05	27.03	27.06	27.05	0.011		26.09	26	26.04	26.04	0.046		26.97	26.77	26.94	26.89	0.106
Ebr1	23.03	22.88	22.75	22.89	0.142		22.9	22.66	22.65	22.74	0.142		22.86	22.79	22.77	22.81	0.049
GAPDH	28.21	27.97	27.85	28.01	0.186		28.26	28.08	28.03	28.12	0.121		27.02	26.88	26.86	26.92	0.086
Hmg1	22	21.94	21.9	21.95	0.048		22.11	22.05	22.02	22.06	0.049		22.13	22.12	22.09	22.11	0.022
Smtnl1	21.54	21.51	21.44	21.5	0.052		21.8	21.68	21.6	21.69	0.099		21.52	21.47	21.45	21.48	0.036
Ubb	16.02	15.88	15.82	15.91	0.105		15.82	15.71	15.63	15.72	0.096		15.5	15.42	15.47	15.46	0.041
gene	cortex1						cortex2						cortex3
	R1	R2	R3	Mean	SD		R1	R1	R3	Mean	SD		R1	R2	R3	Mean	SD
28S	18.16	18.2	18.21	18.19	0.027		16.56	16.51	16.55	16.54	0.028		17.21	17.19	17.22	17.21	0.012
Cycb	19.21	19.29	19.23	19.24	0.041		20.01	19.92	19.87	19.93	0.071		18.88	18.68	18.79	18.78	0.099
Daglb-2	28.41	28.29	28.29	28.33	0.067		26.47	26.47	26.46	26.47	0.01		27.64	27.52	27.45	27.54	0.096
Ebr1	24.21	24.24	24.16	24.21	0.04		23.49	23.48	23.43	23.46	0.032		23.34	23.32	23.38	23.35	0.03
GAPDH	28.76	28.77	28.79	28.77	0.011		28.81	28.68	28.67	28.72	0.078		27.58	27.53	27.62	27.58	0.041
Hmg1	23.82	23.78	23.75	23.78	0.035		23.22	23.2	23.16	23.19	0.032		23.31	23.34	23.41	23.35	0.049
Smtnl1	22.1	22.1	22.07	22.09	0.019		21.77	22.04	21.8	21.87	0.145		22.13	22.11	22.17	22.14	0.03
Ubb	16.29	16.3	16.28	16.29	0.011		16.02	15.93	15.92	15.95	0.059		16.11	16.11	16.1	16.11	0.006
mRNA
gene	egg1						egg2						egg3
	R1	R2	R3	Mean	SD		R1	R2	R3	Mean	SD		R1	R2	R3	Mean	SD
28S	20.15	20.02	20	20.06	0.078		21.12	21.11	21.06	21.1	0.031		20.36	20.66	20.31	20.44	0.191
Cycb	24.3	24.26	24.27	24.28	0.02		24.73	24.67	24.72	24.71	0.033		23.34	23.23	23.19	23.26	0.078
Daglb-2	31.65	31.82	31.93	31.8	0.142		30.39	30.33	30.23	30.32	0.083		29.54	29.36	29.4	29.44	0.095
Ebr1	25.54	25.55	25.54	25.54	0.006		26.13	26.13	26.13	26.13	0.003		24.74	24.74	24.77	24.75	0.017
GAPDH	33.01	32.59	33.05	32.89	0.257		32.88	32.95	33.03	32.96	0.075		31.42	31.32	31.28	31.34	0.069
Hmg1	27.8	27.73	27.77	27.77	0.033		27.34	27.29	27.36	27.33	0.037		26.12	26.05	26	26.06	0.062
Smtnl1	25.53	25.44	25.38	25.45	0.076		24.21	24.16	24.18	24.18	0.023		23.61	23.55	23.51	23.55	0.05
Ubb	21.32	21.25	21.29	21.29	0.031		21.38	21.28	21.2	21.29	0.088		20.9	20.79	20.8	20.83	0.063
gene	cortex1						cortex2						cortex3
	R1	R2	R3	Mean	SD		R1	R1	R3	Mean	SD		R1	R2	R3	Mean	SD
28S	23.76	24	23.79	23.85	0.132		22.06	22.14	22.3	22.17	0.123		21.52	21.49	21.47	21.49	0.023
Cycb	24.42	24.48	24.46	24.46	0.031		23.01	23.12	23.05	23.06	0.054		22.63	22.61	22.57	22.6	0.029
Daglb-2	28.96	28.75	28.97	28.89	0.128		28.37	28.4	28.34	28.37	0.026		28.64	28.63	28.67	28.65	0.023
Ebr1	24.06	24.05	24.01	24.04	0.028		24.22	24.23	24.33	24.26	0.061		24.08	24.07	24.05	24.06	0.015
GAPDH	33.04	32.77	32.99	32.93	0.146		32.05	32.18	32.15	32.12	0.066		31.15	31.2	31.2	31.18	0.029
Hmg1	27.15	27.24	27.3	27.23	0.076		25.68	25.76	25.73	25.72	0.042		26.01	26	25.94	25.98	0.039
Smtnl1	23.22	23.22	23.18	23.2	0.023		22.48	22.49	22.58	22.52	0.051		22.92	22.89	22.87	22.89	0.025
Ubb	21.35	21.22	21.23	21.27	0.07		20.29	20.17	20.12	20.19	0.084		21.12	21.03	20.98	21.04	0.068
